# Supplementary material for: Prefrontal coding of learned and inferred knowledge during REM and NREM sleep
Source: Nat Commun. 2024 Jun 24;15:4566. doi: 10.1038/s41467-024-48816-x (PMC11196720; doi:10.1038/s41467-024-48816-x)
Supplement: Supplementary file 4 — Supplementary Data 1 [file 41467_2024_48816_MOESM4_ESM.xlsx]

## Sheet: Statistics
Supplementary Data 1 | Statistical analysis details in main and supplementary figures.
Fig. #	Sample size (n)	Statistical test	F value	P value	Post-hoc P value & Confidence interval (CI)
Fig. 1c	Randomization = 10	Repeated measures two-way ANOVA with Tukey’s multiple comparison post hoc test	Interaction "F (3, 54) = 0.1810" Pairs "F (1.758, 31.64) = 4.525" Randomization "F (1, 18) = 0.05085"	P=0.9089 P=0.0224 P=0.8241	---
	Reinforcement = 10
Fig. 1d	Randomization = 10	Repeated measures two-way ANOVA with Tukey’s multiple comparison post hoc test	Interaction "F (3, 54) = 3.606" Time "F (2.413, 43.43) = 10.87" Randomization "F (1, 18) = 4.755"	P=0.0190 P<0.0001 P=0.0427	Randomization:T1 vs T2 *P = 0.0136 (95% CI: -71.22 to -8.782) T1 vs T3 **P = 0.0033 (95% CI: -73.02 to -16.98) T1 vs T4 **P=0.0033 (95% CI: -73.02 to -16.98)
	Reinforcement = 10
Fig. 1e	Randomization = 10	Repeated measures two-way ANOVA with Tukey’s multiple comparison post hoc test (Within group)	Interaction "F (3, 54) = 1.157" Time "F (2.708, 48.75) = 16.55" Randomization "F (1, 18) = 13.22"	P=0.3347 P<0.0001 P=0.0019	Randomization: T1 vs T2 **P = 0.0068 (95% CI: 2.099 to 11.70) Reinforcement: T1 vs T2 P = 0.6536 (95% CI: -4.282 to 9.482)
	Reinforcement = 10
	Randomization = 10	Repeated measures two-way ANOVA with Holm-Šídák's multiple comparisons test post hoc test (between groups)	Interaction "F (3, 54) = 1.157" Time "F (2.708, 48.75) = 16.55" Randomization "F (1, 18) = 13.22"	P=0.3347 P<0.0001 P=0.0019	Randomization T2 vs Reinforcement T2: *P = 0.0323
	Reinforcement = 10
Fig. 1g	Inference = 10	Repeated measures two-way ANOVA with Tukey’s multiple comparison post hoc test	Interaction "F (3, 48) = 0.2877" Pairs "F (1.504, 24.07) = 2.480" Sleep "F (1, 16) = 2.471"	P=0.8340 P=0.1166 P=0.1355	---
	SD = 8
Fig. 1h	Inference = 10	Repeated measures two-way ANOVA with Tukey’s multiple comparison post hoc test	Interaction "F (3, 48) = 1.859" Time "F (2.708, 43.33) = 3.931" Sleep "F (1, 16) = 7.311"	P=0.1492 P=0.0172 P=0.0156	Inference: T1 vs T2 = *P = 0.0136 (95% CI: -71.22 to -8.782) T1 vs T3 = *P = 0.0440 (95% CI: -78.94 to -1.064) T1 vs T4 = ****P<0.0001 (95% CI: -60.61 to -29.39)
	SD = 8
Fig. 1i	Inference = 10	Repeated measures two-way ANOVA with Tukey’s multiple comparison post hoc test	Interaction "F (3, 48) = 5.129" Time "F (2.527, 40.43) = 16.43" Sleep "F (1, 16) = 12.25"	P=0.0037 P<0.0001 P=0.0030	Inference: T1 vs T2 = **P = 0.0014 (95% CI: 4.196 to 14.40) SD: T1 vs T2 =P = 0.2555 (95% CI: -2.216 to 9.466)
	SD = 8
Fig. 2d	Awake = 9	Repeated measures two-way ANOVA with Tukey’s multiple comparison post hoc test	Interaction "F (3, 45) = 0.6598" Pairs "F (1.763, 26.44) = 1.772" State "F (1, 15) = 0.01379"	P=0.5811 P=0.1921 P=0.9081	---
	NREM = 8
	REM = 7
Fig. 2e	Awake = 9	Repeated measures two-way ANOVA with Šídák's multiple comparison post hoc test relative to chance level	Interaction "F (9, 87) = 1.047" Time "F (2.650, 76.84) = 3.222" State "F (3, 29) = 17.84"	P=0.4103 P=0.0324 P<0.0001	Awake: T1 vs chance level = P = 0.4262 T2 vs chance level = **P = 0.0022 T3 vs chance level = **P = 0.0022 NREM: T1 vs chance level = P = 0.9352 T2 vs chance level = P = >0.9999 T3 vs chance level = P = 0.4292 REM: T1 vs chance level = P = 0.9377 T2 vs chance level = P = 0.9377 T3 vs chance level = P = 0.4330
	NREM = 8
	REM = 7
Fig. 2f	Awake = 9	Repeated measures two-way ANOVA with Tukey’s multiple comparison post hoc test (Within groups)	Interaction "F (6, 63) = 2.297" Time "F (2.387, 50.13) = 7.904" State "F (2, 21) = 5.534"	P=0.0455 P=0.0005 P=0.0117	Awake: T1 vs T2 = *P = 0.0250 (95% CI: 1.106 to 15.34) NREM: T1 vs T2 = P = 0.6867 (95% CI: -5.457 to 11.08) REM: T1 vs T2 = P = 0.9009 (95% CI: -3.795 to 5.653)
	NREM = 8
	REM = 7
	Awake = 9	Repeated measures two-way ANOVA with Tukey’s multiple comparison post hoc test (between groups)	Interaction "F (6, 63) = 2.297" Time "F (2.387, 50.13) = 7.904" State "F (2, 21) = 5.534"	P=0.0455 P=0.0005 P=0.0117	T2 Awake vs T2 NREM = *P = 0.0165 (95% CI: -10.37 to -1.087) T2 Awake vs T2 REM = ***P =0.0002 (95% CI: -8.874 to -3.173)
	NREM = 8
	REM = 7
Fig. 3g	n = 5	Repeated measures one-way ANOVA with Dunnett’s multiple comparison post hoc test	Sessions "F (10, 40) = 24.19" Patterns "F (4, 40) = 4.661"	P<0.0001 P=0.0035	REM 2 vs Test 1: **P=0.0071 REM 2 vs Awake: **P=0.0045 REM 2 vs NREM 2: *P=0.0136 REM 2 vs Test 2: P=0.3682 REM 2 vs Test 3: P=0.9996
Fig. 3h	n = 10	Repeated measures one-way ANOVA with Dunnett’s multiple comparison post hoc test	Sessions "F (10, 90) = 15.10" Patterns "F (9, 90) = 2.464"	P<0.0001 P=0.0147	REM 2 vs Test 1: *P=0.0104 REM 2 vs Awake: *P=0.0384 REM 2 vs NREM 2: P=0.9865
Fig. 4c	n = 5	Paired t-test	NREM 2 vs REM 2: Stable Tr,Rand: One-tailed, t=2.382, df=4, *P=0.0379 Stable Tr,Rand & Inference: Two-tailed, t=5.107, df=4, **P=0.0070 Stable Tr, Rand & Test 1: Two-tailed, t=0.8213, df=4, P=0.4576 Inference & Test 1: Two-tailed, t=0.9490, df=4, P=0.3964
Fig. 4d	n = 5	Paired t-test	NREM 2 vs REM 2: Two-tailed, t=3.801, df=4, *P=0.0191 NREM 2 vs Shuffled: Two-tailed, t=4.250, df=4, *P=0.0132
Fig. 4e	n = 5	Paired t-test	REM 2 vs NREM 2: Two-tailed, t=4.913, df=4, **P=0.0080 REM 2 vs Shuffled: Two-tailed, t=8.075, df=4, **P=0.0013
Fig. 5d	OFF = 10	Repeated measures two-way ANOVA with Tukey’s multiple comparison post hoc test	Interaction "F (6, 69) = 0.4866" Pairs "F (2.736, 62.94) = 6.407" State "F (2, 23) = 0.09511"	P=0.8162 P=0.0010 P=0.9096	---
	ON/NREM = 8
	ON/REM = 8
Fig. 5e	OFF = 10	Repeated measures two-way ANOVA with Tukey’s multiple comparison post hoc test relative to chance level	Interaction "F (9, 90) = 1.740" Time "F (2.941, 88.23) = 6.289" State "F (3, 30) = 9.725"	P=0.0913 P=0.0007 P=0.0001	OFF: T1 vs chance level = P = 0.7533 T2 vs chance level = P = 0.4759 T3 vs chance level = P = 0.1363 ON/NREM: T1 vs chance level = P >0.9999 T2 vs chance level = P = 0.7545 T3 vs chance level = P = 0.9432 ON/REM: T1 vs chance level = P >0.9999 T2 vs chance level = *P = 0.0105 T3 vs chance level = *P = 0.0105 T4 vs chance level = ***P = 0.0009
	ON/NREM = 8
	ON/REM = 8
Fig. 5f	OFF = 10	Repeated measures two-way ANOVA with Tukey’s multiple comparison post hoc test (Within groups)	Interaction "F (6, 69) = 2.376" Time "F (2.399, 55.18) = 9.481" State "F (2, 23) = 9.402"	P=0.0381 P=0.0001 P=0.0010	OFF: T1 vs T2 = P = 0.8953 (95% CI: -6.076 to 9.576) ON/NREM: T1 vs T2 = P = 0.9289 (95% CI: -5.928 to 8.553) ON/REM: T1 vs T2 = *P = 0.0263 (95% CI: 1.255 to 17.62)
	ON/NREM = 8
	ON/REM = 8
	OFF = 10	Repeated measures two-way ANOVA with Tukey’s multiple comparison post hoc test (between groups)	Interaction "F (6, 69) = 2.376" Time "F (2.399, 55.18) = 9.481" State "F (2, 23) = 9.402"	P=0.0381 P=0.0001 P=0.0010	T2 ON/REM vs T2 ON/NREM = **P = 0.0045 (95% CI: 2.833 to 12.92) T2 ON/REM vs T2 OFF = **P =0.0042 (95% CI: 2.425 to 11.80)
	ON/NREM = 8
	ON/REM = 8
Supp Fig. 1a	Randomization = 10	Repeated measures two-way ANOVA with Tukey’s multiple comparison post hoc test	Interaction "F (4, 72) = 2.543" Context "F (3.055, 55.00) = 1.360" Randomization "F (1, 18) = 0.4675"	P=0.0468 P=0.2645 P=0.5028	Non-Significant
	Reinforcement = 10
Supp Fig. 1b	Inference = 10	Repeated measures two-way ANOVA with Tukey’s multiple comparison post hoc test	Interaction "F (4, 64) = 0.7848" Context "F (3.305, 52.89) = 0.6905" Sleep "F (1, 16) = 1.208"	P=0.5393 P=0.5753 P=0.2879	Non-Significant
	SD = 8
Supp Fig. 1c	Awake = 9	Repeated measures two-way ANOVA with Tukey’s multiple comparison post hoc test	Interaction "F (8, 84) = 1.527" Context "F (3.095, 64.99) = 0.7538" State "F (2, 21) = 2.095"	P=0.1603 P=0.5279 P=0.1480	Non-Significant
	NREM = 8
	REM = 7
Supp Fig. 1d	OFF = 10	Repeated measures two-way ANOVA with Tukey’s multiple comparison post hoc test	Interaction "F (8, 92) = 1.340" Context "F (3.680, 84.63) = 3.314" State "F (2, 23) = 0.4103"	P=0.2339 P=0.0167 P=0.6682	Non-Significant
	NREM = 8
	REM = 8
Supp Fig. 2a (Left)	Randomization = 10	Repeated measures two-way ANOVA with Tukey’s multiple comparison post hoc test	Interaction "F (3, 54) = 0.4015" Pair "F (2.066, 37.19) = 3.011" Randomization "F (1, 18) = 0.6261"	P=0.7525 P=0.0598 P=0.4391	Non-Significant
	Reinforcement = 10
Supp Fig. 2a (Right)	Randomization = 10	Repeated measures two-way ANOVA with Tukey’s multiple comparison post hoc test	Interaction "F (3, 54) = 4.135" Time "F (1.774, 31.93) = 2.189" Randomization "F (1, 18) = 0.4909"	P=0.0104 P=0.1335 P=0.4925	Non-Significant
	Reinforcement = 10
Supp Fig. 2b (Left)	Inference = 10	Repeated measures two-way ANOVA with Tukey’s multiple comparison post hoc test	Interaction "F (3, 48) = 0.3305" Pair "F (2.283, 36.54) = 1.696" Sleep "F (1, 16) = 0.2589"	P=0.8033 P=0.1943 P=0.6178	Non-Significant
	SD = 8
Supp Fig. 2b (Right)	Inference = 10	Repeated measures two-way ANOVA with Tukey’s multiple comparison post hoc test	Interaction "F (3, 48) = 0.3404" Time "F (2.390, 38.24) = 2.761" Sleep "F (1, 16) = 0.1345"	P=0.7962 P=0.0668 P=0.7187	Non-Significant
	SD = 8
Supp Fig. 2c (Left)	Awake = 9	Repeated measures two-way ANOVA with Tukey’s multiple comparison post hoc test	Interaction "F (3, 45) = 0.6673" Pair "F (1.953, 29.30) = 2.434" State "F (1, 15) = 0.04920"	P=0.5765 P=0.1063 P=0.8275	Non-Significant
	NREM = 8
	REM = 7
Supp Fig. 2c (Right)	Awake = 9	Repeated measures two-way ANOVA with Tukey’s multiple comparison post hoc test	Interaction "F (6, 63) = 1.327" Time "F (2.319, 48.69) = 0.4962" State "F (2, 21) = 0.9483"	P=0.2584 P=0.6393 P=0.4034	Non-Significant
	NREM = 8
	REM = 7
Supp Fig. 2d (Left)	OFF = 10	Repeated measures two-way ANOVA with Sidak’s multiple comparison post hoc test	Interaction "F (6, 69) = 0.7435" Pair "F (2.419, 55.65) = 3.629" State "F (2, 23) = 0.2110"	P=0.6165 P=0.0256 P=0.8113	Non-Significant
	NREM = 8
	REM = 8
Supp Fig. 2d (Right)	OFF = 10	Repeated measures two-way ANOVA with Sidak’s multiple comparison post hoc test	Interaction "F (6, 69) = 0.4239" Time "F (2.676, 61.54) = 1.515" State "F (2, 23) = 0.4339"	P=0.8607 P=0.2226 P=0.6532	Non-Significant
	NREM = 8
	REM = 8
Supp Fig. 3b	n = 4	Repeated measures one-way ANOVA with Tukey’s multiple comparison post hoc test	F (1.653, 4.959) = 0.3333	P=0.6943	Non-Significant
Supp Fig. 3c	n = 4	Repeated measures one-way ANOVA with Tukey’s multiple comparison post hoc test	F (1.795, 5.385) = 1.941	P=0.2306	Non-Significant
Supp Fig. 4b	n = 8	Repeated measures one-way ANOVA with Tukey’s multiple comparison post hoc test	"F (1.471, 10.29) = 1.400"	P=0.2802	Non-Significant
Supp Fig. 4c	n = 8	Repeated measures one-way ANOVA with Tukey’s multiple comparison post hoc test	"F (1.489, 10.42) = 1.195"	P=0.3248	Non-Significant
Supp Fig. 5b	n = 4	Repeated measures one-way ANOVA with Tukey’s multiple comparison post hoc test	"F (2.948, 20.63) = 1.514"	P=0.2408	Non-Significant
Supp Fig. 5c	n = 4	Repeated measures one-way ANOVA with Tukey’s multiple comparison post hoc test	"F (1.737, 12.16) = 0.6863"	P=0.5022	Non-Significant
Supp Fig. 5d	n = 8	Repeated measures one-way ANOVA with Tukey’s multiple comparison post hoc test	"F (2.157, 15.10) = 0.1795"	P=0.8523	Non-Significant
Supp Fig. 5e	n = 8	Repeated measures one-way ANOVA with Tukey’s multiple comparison post hoc test	"F (2.631, 18.42) = 1.456"	P=0.2596	Non-Significant
Supp Fig. 5f	n = 8	Repeated measures one-way ANOVA with Tukey’s multiple comparison post hoc test	"F (1.643, 11.50) = 0.2258"	P=0.7593	Non-Significant
Supp Fig. 5g	n = 8	Repeated measures one-way ANOVA with Tukey’s multiple comparison post hoc test	"F (2.076, 14.53) = 1.400"	P=0.2786	Non-Significant
Supp Fig. 6c	Awake = 5	Repeated measures two-way ANOVA with Tukey’s multiple comparison post hoc test	Interaction "F (4, 36) = 1.787" Context "F (2.681, 24.13) = 0.8393" State "F (1, 9) = 0.2277"	P=0.1529 P=0.4743 P=0.6446	Non-Significant
	Sleep = 6
Supp Fig. 6d	Awake = 5	Repeated measures two-way ANOVA with Tukey’s multiple comparison post hoc test	Interaction "F (3, 27) = 0.4325" Pair "F (2.668, 24.01) = 1.187" State "F (1, 9) = 2.797"	P=0.7314 P=0.3323 P=0.1288	Non-Significant
	Sleep = 6
Supp Fig. 6e	Awake = 5	Repeated measures two-way ANOVA with Tukey’s multiple comparison post hoc test	Interaction "F (3, 27) = 0.2190" Time "F (2.848, 25.63) = 7.901" State "F (1, 9) = 0.3506"	P=0.8824 P=0.0008 P=0.5683	Non-Significant
	Sleep = 6
Supp Fig. 6f	Awake = 5	Repeated measures two-way ANOVA with Tukey’s multiple comparison post hoc test	Interaction "F (3, 27) = 0.3466" Time "F (2.601, 23.41) = 25.29" State "F (1, 9) = 0.1097"	P=0.7919 P<0.0001 P=0.7481	T1 vs T2: awake P=0.0426
	Sleep = 6				T1 vs T2: sleep P=0.012
Supp Fig. 6g	Awake = 5	Repeated measures two-way ANOVA with Tukey’s multiple comparison post hoc test	Interaction "F (3, 27) = 3.319" Time "F (2.056, 18.50) = 1.080" State "F (1, 9) = 0.05222"	P=0.0347 P=0.3619 P=0.8243	Non-Significant
	Sleep = 6
Supp Fig. 6h	Awake = 5	Repeated measures two-way ANOVA with Tukey’s multiple comparison post hoc test	Interaction "F (3, 27) = 0.2045" Pair "F (2.239, 20.15) = 0.2045" State "F (1, 9) = 0.3782"	P=0.8923 P=0.8395 P=0.5538	Non-Significant
	Sleep = 6
Supp Fig. 8a	n = 9	Repeated measures one-way ANOVA with Dunnett’s multiple comparison post hoc test	"F (10, 80) = 6.891"	P<0.0001	-----
Supp Fig. 8b	n = 6	Repeated measures one-way ANOVA with Dunnett’s multiple comparison post hoc test	"F (10, 50) = 7.328"	P<0.0001	-----
Supp Fig. 8c	n = 9 n = 6 n = 10	Repeated measures two-way ANOVA with Tukey’s multiple comparison post hoc test	Interaction "F (20, 220) = 3.627" Sessions "F (3.927, 86.40) = 18.93" Patterns "F (2, 22) = 0.6293"	P<0.0001 P<0.0001 P=0.5423	-----
Supp Fig. 8d	n = 5	Repeated measures one-way ANOVA with Tukey’s multiple comparison post hoc test	"F (1.096, 4.384) = 120.2"	P=0.0002	Awake vs NREM: P=0.9387 Awake vs REM: P=0.0002 NREM vs REM: P<0.0001
Supp Fig. 9c	n = 4	Repeated measures one-way ANOVA with Tukey’s multiple comparison post hoc test	"F (2.159, 6.477) = 0.4165"	P=0.6899	Non-Significant
Supp Fig. 9d	n = 4	Repeated measures one-way ANOVA with Tukey’s multiple comparison post hoc test	"F (1.496, 4.487) = 0.2308"	P=0.7441	Non-Significant
Supp Fig. 9e	n = 4	Repeated measures one-way ANOVA with Tukey’s multiple comparison post hoc test	"F (1.742, 5.227) = 0.2308"	P=0.7742	Non-Significant
Supp Fig. 9f	n = 4	Repeated measures one-way ANOVA with Tukey’s multiple comparison post hoc test	"F (2.507, 7.520) = 0.7505"	P=0.5324	Non-Significant
Supp Fig. 9g	n = 4	Repeated measures one-way ANOVA with Tukey’s multiple comparison post hoc test	"F (1.000, 3.000) = 1.000"	P=0.3910	Non-Significant
Supp Fig. 9h	n = 4	Repeated measures one-way ANOVA with Tukey’s multiple comparison post hoc test	"F (1.980, 5.940) = 0.2195"	P=0.8072	Non-Significant
