# Supplementary material for: Prefrontal coding of learned and inferred knowledge during REM and NREM sleep
Source: Nat Commun. 2024 Jun 24;15:4566. doi: 10.1038/s41467-024-48816-x (PMC11196720; doi:10.1038/s41467-024-48816-x)
Supplement: Supplementary file 8 — Source Data [file 41467_2024_48816_MOESM8_ESM.zip]

Archive with 14 entries (14 files):
- Source Data File/.DS_Store
- Source Data File/Figure 1.xlsx
- Source Data File/Figure 2.xlsx
- Source Data File/Figure 3.xlsx
- Source Data File/Figure 4.xlsx
- Source Data File/Figure 5.xlsx
- Source Data File/Supplementary Figure 1.xlsx
- Source Data File/Supplementary Figure 2.xlsx
- Source Data File/Supplementary Figure 3.xlsx
- Source Data File/Supplementary Figure 4.xlsx
- Source Data File/Supplementary Figure 5.xlsx
- Source Data File/Supplementary Figure 6.xlsx
- Source Data File/Supplementary Figure 8.xlsx
- Source Data File/Supplementary Figure 9.xlsx
