# Supplementary material for: Prefrontal coding of learned and inferred knowledge during REM and NREM sleep
Source: Nat Commun. 2024 Jun 24;15:4566. doi: 10.1038/s41467-024-48816-x (PMC11196720; doi:10.1038/s41467-024-48816-x)
Supplement: Supplementary file 8 — Source Data [file 41467_2024_48816_MOESM8_ESM.zip › Source Data File/Figure 1.xlsx]

## Sheet: Fig. 1c
		Randomization
	A > B	80	80	100	100	80	100	80	100	80	100
	B > C	80	80	80	100	80	80	80	80	80	80
	C > D	80	80	100	80	80	100	80	100	80	100
	D > E	80	100	80	100	100	100	100	100	100	80
		Reinforcement
	A > B	80	80	100	100	80	80	100	100	100	100
	B > C	80	80	80	100	80	80	80	100	80	80
	C > D	60	80	100	80	100	80	100	80	100	80
	D > E	100	100	80	100	100	100	80	100	80	100

## Sheet: Fig. 1d
		Randomization
	T1	50	50	50	50	100	50	50	50	50	0
	T2	50	100	100	100	100	100	100	100	50	100
	T3	100	100	50	100	100	100	100	100	100	100
	T4	50	100	100	100	100	100	100	100	100	100
		Reinforcement
	T1	100	50	50	50	100	50	50	50	50	50
	T2	50	100	100	100	50	50	50	50	50	50
	T3	100	100	50	100	50	100	50	50	50	50
	T4	100	100	100	100	100	100	50	50	50	50

## Sheet: Fig. 1e
		Randomization
	T1	16.5	23	17	15.5	24.5	22	16	9.5	19.5	12
	T2	5	9	18.5	10	14	14.5	7	7	11	10.5
	T3	12.5	6.5	14.5	10	6.5	9.5	4.5	9.5	9.5	5
	T4	11	9	8.5	9	9	8.5	7	8	12	6.5
		Reinforcement
	T1	15	21	18	18.5	14	16.5	20	30.5	24.5	12.5
	T2	14	19.5	12.5	15.5	11	17.5	9.5	18.5	20.5	26
	T3	12	15.5	14.5	7.5	9.5	16.5	16	22.5	13	8.5
	T4	12	17	10	13.5	14	16.5	14.5	10	9	9.5

## Sheet: Fig. 1g
		Inference
	A > B	80	80	100	100	80	100	80	100	80	100
	B > C	80	80	80	100	80	80	80	80	80	80
	C > D	60	80	100	80	80	100	80	80	80	100
	D > E	80	100	80	100	100	80	100	80	100	80
		SD
	A > B	100	100	80	100	100	100	80	100
	B > C	80	100	80	80	80	100	80	80
	C > D	100	80	80	100	100	80	80	100
	D > E	80	100	100	80	80	100	100	80

## Sheet: Fig. 1h
		Inference
	T1	0	50	50	50	100	50	50	50	50	0
	T2	50	100	50	100	100	100	100	100	50	100
	T3	100	50	50	100	100	100	100	50	100	100
	T4	50	100	100	100	100	100	100	100	100	50
		SD
	T1	100	50	50	0	100	0	50	50
	T2	50	50	50	50	0	50	100	100
	T3	100	50	50	100	50	0	100	50
	T4	50	50	50	100	50	50	50	50

## Sheet: Fig. 1i
		Inference
	T1	25	25	17	15.5	12	22.5	16	18.5	22	24
	T2	12	9	10	8.5	14	16.5	7	8	9	10.5
	T3	8.5	7	13	10	11	9.5	4.5	9.5	9.5	10
	T4	7.5	9	8.5	9	9	9	4.5	8	11	11
		SD
	T1	17	22	14.5	11.5	21	29	14.5	15
	T2	14.5	11.5	17	14	12	22	14	10.5
	T3	26.5	22	15.5	15.5	12	17.5	12.5	15
	T4	11	19	9.5	15.5	12	10	8.5	18.5
