# Supplementary material for: Prefrontal coding of learned and inferred knowledge during REM and NREM sleep
Source: Nat Commun. 2024 Jun 24;15:4566. doi: 10.1038/s41467-024-48816-x (PMC11196720; doi:10.1038/s41467-024-48816-x)
Supplement: Supplementary file 8 — Source Data [file 41467_2024_48816_MOESM8_ESM.zip › Source Data File/Figure 2.xlsx]

## Sheet: Fig. 2d
		Awake
	A > B	80	80	100	100	80	80	100	100	100
	B > C	80	80	80	100	80	80	80	100	80
	C > D	60	80	100	80	60	80	100	80	100
	D > E	100	100	80	100	100	100	80	100	80
		NREM
	A > B	100	80	80	100	80	80	80	80
	B > C	80	100	60	80	100	80	100	80
	C > D	100	80	80	100	80	80	100	80
	D > E	80	100	100	80	100	100	80	100
		REM
	A > B	100	80	100	80	80	80	80
	B > C	80	100	80	100	80	100	80
	C > D	60	80	100	80	80	100	80
	D > E	100	100	80	100	100	80	100

## Sheet: Fig. 2e
		Awake
	T1	100	50	50	50	100	50	50	50	50
	T2	50	100	100	100	50	100	100	100	100
	T3	100	100	50	100	50	100	100	100	100
	T4	100	100	100	100	100	100	50	100	100
		NREM
	T1	100	50	50	100	0	50	50	50
	T2	50	50	50	50	50	100	0	50
	T3	100	50	50	100	50	50	50	50
	T4	50	100	50	100	100	50	50	50
		REM
	T1	0	50	50	100	50	50	100
	T2	100	50	0	50	50	50	100
	T3	50	100	100	50	50	50	50
	T4	100	100	100	100	50	50	50

## Sheet: Fig. 2f
		Awake
	T1	20.5	19.5	17	18.5	11	16.5	35	11.5	17.5
	T2	10.5	9.5	10.5	10.5	13	13	12	4	10
	T3	12	7	11	5	6.5	8	16	5.5	7.5
	T4	5	14	8.5	11	8.5	9.5	14.5	12.5	5
		NREM
	T1	35	20	15.5	18.5	13.5	16.5	20.5	11.5
	T2	17	17.5	15.5	16	20.5	16.5	19	6.5
	T3	18	23	16.5	18.5	11	16.5	25.5	9
	T4	15.5	19.5	17	18.5	11	16.5	9.5	8
		REM
	T1	20.5	19.5	17	18.5	19.5	16.5	9.5
	T2	14.5	17	18	18.5	15.5	16.5	14.5
	T3	20	16.5	17	18.5	11	16.5	13.5
	T4	18	23	17	12	5	6.5	19.5
