# Supplementary material for: Prefrontal coding of learned and inferred knowledge during REM and NREM sleep
Source: Nat Commun. 2024 Jun 24;15:4566. doi: 10.1038/s41467-024-48816-x (PMC11196720; doi:10.1038/s41467-024-48816-x)
Supplement: Supplementary file 8 — Source Data [file 41467_2024_48816_MOESM8_ESM.zip › Source Data File/Figure 3.xlsx]

## Sheet: Fig. 3d
		Left
	A & B	80	80	100	100	80
	B & C	80	80	80	100	80
	C & D	80	80	100	80	80
	D & E	80	100	80	100	100
		Right
	T1	0	50	50	50	50
	T2	100	100	100	100	100
	T3	100	100	100	100	100
	T4	50	100	100	100	100

## Sheet: Fig. 3e
		Total detected cells
		218	214	172	197	214

## Sheet: Fig. 3g
		Hab	NREM 1	REM 1	Training	Randomization	Test 1	Awake	NREM 2	REM 2	Test 2	Test 3
	P1	0.0707341	0.128276	0.0707341	0.188106	0.221296	0.355963	0.363683	0.409705	0.665846	0.783875	0.541745
	P2	0.151265	0.173495	0.166089	0.20949	0.332149	0.371423	0.34987	0.339871	0.417537	0.523373	0.524879
	P3	0.0873047	0.0657148	0.16985	0.163369	0.295894	0.401259	0.425497	0.498521	0.545012	0.690308	0.840308
	P4	0.0310593	0.0217401	0.0345107	0.263746	0.40503	0.47145	0.438941	0.330124	0.785513	0.986816	0.686816
	P5	0.0308455	0.112963	0.135467	0.13354	0.177589	0.20189	0.175414	0.29782	0.495157	0.494047	0.394047

## Sheet: Fig. 3h
		Hab	NREM 1	REM 1	Training	Randomization	Test 1	Awake	NREM 2	REM 2	Test 2	Test 3
	P1	0.0665423	0.102156	0.0553248	0.27469	0.445239	0.0994124	0.233145	0.183571	0.355963	0.0234459	0.0012547
	P2	0.245193	0.0341256	0.202371	0.20949	0.621215	0.394785	0.423156	0.534983	0.571423	0.114999	0.061429
	P3	0.0714562	0.0657148	0.111337	0.163369	0.345624	0.112797	0.119614	0.257589	0.401259	0.0525214	0.0478954
	P4	0.0310593	0.0221715	0.067912	0.263746	0.40503	0.149931	0.0773322	0.205987	0.47145	0.0396546	0.0531998
	P5	0.0308455	0.00963369	0.135467	0.13354	0.177589	0.0467814	0.141546	0.208782	0.20189	0.0664788	0.121497
	P6	0.01012	0.11123	0.014523	0.541745	0.665846	0.178789	0.153684	0.316298	0.524197	0.00524525	0.0998712
	P7	0.09548	0.0004529	0.198744	0.487896	0.417537	0.24679	0.0488147	0.249329	0.198723	0.0043443	0.00473
	P8	0.011123	0.154235	0.215479	0.774593	0.545012	0.0657148	0.138115	0.267553	0.0878961	0.189875	0.234921
	P9	0.065421	0.0139775	0.0765472	0.687992	0.694123	0.0217401	0.271972	0.0996867	0.0444656	0.041241	0.0378779
	P10	0.0478931	0.0176542	0.0333365	0.274963	0.345157	0.112963	0.0656544	0.46672	0.335488	0.101223	0.0112396

## Sheet: Fig. 3i
Stable Training-related patterns
		Hab	NREM 1	REM 1	Training	Randomization	Test 1	Awake	NREM 2	REM 2	Test 2	Test 3
	P1	0.0665423	0.102156	0.0553248	0.27469	0.445239	0.0994124	0.233145	0.183571	0.355963	0.0234459	0.0012547
	P2	0.245193	0.0341256	0.202371	0.20949	0.621215	0.394785	0.423156	0.534983	0.571423	0.114999	0.061429
	P3	0.0714562	0.0657148	0.111337	0.163369	0.345624	0.112797	0.119614	0.257589	0.401259	0.0525214	0.0478954
	P4	0.0310593	0.0221715	0.067912	0.263746	0.40503	0.149931	0.0773322	0.205987	0.47145	0.0396546	0.0531998
	P5	0.0308455	0.00963369	0.135467	0.13354	0.177589	0.0467814	0.141546	0.208782	0.20189	0.0664788	0.121497
	P6	0.01012	0.11123	0.014523	0.541745	0.665846	0.178789	0.153684	0.316298	0.524197	0.00524525	0.0998712
	P7	0.09548	0.0004529	0.198744	0.487896	0.417537	0.24679	0.0488147	0.249329	0.198723	0.0043443	0.00473
	P8	0.011123	0.154235	0.215479	0.774593	0.545012	0.0657148	0.138115	0.267553	0.0878961	0.189875	0.234921
	P9	0.065421	0.0139775	0.0765472	0.687992	0.694123	0.0217401	0.271972	0.0996867	0.0444656	0.041241	0.0378779
	P10	0.0478931	0.0176542	0.0333365	0.274963	0.345157	0.112963	0.0656544	0.46672	0.335488	0.101223	0.0112396
Inference-related patterns
		Hab	NREM 1	REM 1	Training	Randomization	Test 1	Awake	NREM 2	REM 2	Test 2	Test 3
	P1	0.0707341	0.128276	0.0707341	0.188106	0.221296	0.355963	0.363683	0.409705	0.665846	0.783875	0.541745
	P2	0.151265	0.173495	0.166089	0.20949	0.332149	0.371423	0.34987	0.339871	0.417537	0.523373	0.524879
	P3	0.0873047	0.0657148	0.16985	0.163369	0.295894	0.401259	0.425497	0.498521	0.545012	0.690308	0.840308
	P4	0.0310593	0.0217401	0.0345107	0.263746	0.40503	0.47145	0.438941	0.330124	0.785513	0.986816	0.686816
	P5	0.0308455	0.112963	0.135467	0.13354	0.177589	0.20189	0.175414	0.29782	0.495157	0.494047	0.394047

## Sheet: Fig. 3j
		Inference patterns	Stable Tr, Rand patterns
		7	8
		6	9
		10	11
		9	7
		12	7
			11
			9
			10
			6
			6
