# Supplementary material for: Prefrontal coding of learned and inferred knowledge during REM and NREM sleep
Source: Nat Commun. 2024 Jun 24;15:4566. doi: 10.1038/s41467-024-48816-x (PMC11196720; doi:10.1038/s41467-024-48816-x)
Supplement: Supplementary file 8 — Source Data [file 41467_2024_48816_MOESM8_ESM.zip › Source Data File/Figure 4.xlsx]

## Sheet: Fig. 4c
			Stable Tr & Rand
		Awake	0.0013345	0.0087889	0.0436433	0.041987	0.05933
		NREM 2	0.373495	0.265715	0.12174	0.152964	0.192398
		REM 2	0.101986	0.202371	0.111337	0.067912	0.097496
			Stable Tr, Random & Test 1
		Awake	0.0012547	0.061429	0.0478954	0.0531998	0.0025774
		NREM 2	0.039874	0.005784	0.0098741	0.102476	0.059314
		REM 2	0.0802139	0.042735	0.0029687	0.0937628	0.046327
			Inference & Test 1
		Awake	0.00878766	0.0019873	0.0101233	0.049123	0.0152363
		NREM 2	0.0111289	0.032023	0.0091238	0.0100135	0.065583
		REM 2	0.00811456	0.0966332	0.0199323	0.0320122	0.0414144
			Inference & Stable Tr, Rand
		Awake	0.00166383	0.0374621	0.00977414	0.023589	0.0034433
		NREM 2	0.00988978	0.0166328	0.0077011	0.0277466	0.00554155
		REM 2	0.0612123	0.0933675	0.0422691	0.140315	0.0676955

## Sheet: Fig. 4d
		Quadruple (4 Premise pairs)						Shuffled data
	Randomization	2.2e-06	4.7e-06	3.1e-06	1.2e-06	2.5e-06		2.119e-06	8.299e-07	4.486e-06	1.711e-06	3.2248e-06
	Awake	5.45e-06	9.1e-06	1.68e-05	1.1e-05	8.2e-06		2.2913e-06	1.5517e-05	6.654e-06	4.2033e-06	2.8735e-06
	NREM 2	2.5e-05	3.695e-05	4.979e-05	4.11e-05	5.333e-05		2.1102e-05	4.8769e-06	1.01e-05	8.2281e-06	3.0211e-05
	REM 2	1.02e-05	2.9e-05	1.4e-05	7.72e-06	4.6e-06		6.3912e-06	1.4556e-05	2.913e-06	8.3065e-06	1.1377e-05

## Sheet: Fig. 4e
		Quintuple (4 Pr.Pairs & Inference)						Shuffled data
	Randomization	1.7e-07	2.9e-07	1.1e-07	2.4e-07	3.9e-07		2.34e-07	6.66678e-08	1.21e-07	8.77619e-08	3.34e-07
	Awake	2.4e-07	3.6e-07	5.1e-07	1.9e-07	2.3e-07		5.9899e-07	2.24e-07	1.554e-07	4.3341e-08	6.6821e-08
	NREM 2	1.1e-06	8.6e-07	2.1e-06	5.3e-07	9.2e-07		3.6567e-07	1.423e-07	7.7433e-07	9.899e-07	1.001e-06
	REM 2	1.6e-06	3.11e-06	3.3e-06	1.989e-06	2.7e-06		4.12e-07	6.3231e-07	9.3346e-07	1.123e-07	8.72e-08
