# Supplementary material for: Prefrontal coding of learned and inferred knowledge during REM and NREM sleep
Source: Nat Commun. 2024 Jun 24;15:4566. doi: 10.1038/s41467-024-48816-x (PMC11196720; doi:10.1038/s41467-024-48816-x)
Supplement: Supplementary file 8 — Source Data [file 41467_2024_48816_MOESM8_ESM.zip › Source Data File/Figure 5.xlsx]

## Sheet: Fig. 5d
		OFF
	A > B	100	80	100	100	80	80	100	100	100	100
	B > C	80	80	80	100	80	80	80	100	80	80
	C > D	80	100	100	80	80	80	80	80	80	80
	D > E	100	100	80	100	100	100	80	100	80	100
		ON/NREM
	A > B	80	100	80	100	100	100	80	100
	B > C	80	80	100	60	100	80	80	80
	C > D	100	80	80	60	80	80	100	80
	D > E	100	100	80	100	100	80	100	100
		ON/REM
	A > B	80	80	100	100	80	100	80	80
	B > C	80	80	100	100	80	80	80	80
	C > D	100	80	100	80	80	80	100	80
	D > E	100	100	80	100	100	80	100	100

## Sheet: Fig. 5e
		OFF
	T1	50	50	50	50	50	100	50	50	50	50
	T2	100	50	100	50	50	50	50	50	50	50
	T3	100	100	50	100	50	100	50	50	50	50
	T4	50	100	100	100	100	50	50	50	50	50
		ON/NREM
	T1	50	100	0	50	50	50	50	50
	T2	50	50	50	50	100	50	50	50
	T3	0	50	50	50	50	100	50	100
	T4	50	50	100	100	100	100	50	50
		ON/REM
	T1	50	100	0	50	50	50	50	50
	T2	100	100	100	50	100	50	100	100
	T3	50	100	100	50	100	100	100	100
	T4	100	100	50	100	100	100	100	100

## Sheet: Fig. 5f
		OFF
	T1	20.5	18.5	18	18.5	14	26	14	16.5	14	30.5
	T2	24	15.5	14.5	12.5	26	16.5	16	22.5	10.5	15
	T3	23.5	17	10	13.5	14	16.5	14.5	10	20	30.5
	T4	13	16	18	18.5	14	16.5	9.5	17.5	11	8.5
		ON/NREM
	T1	23	26.5	19.5	14	15.5	16.5	26	14
	T2	12	23.5	26.5	16.5	14	17.5	17	17.5
	T3	24	21	18	18.5	14	16.5	20.5	14.5
	T4	12	15.5	14.5	7.5	9.5	16.5	16	22.5
		ON/REM
	T1	18.5	17	20.5	19.5	18.5	11.5	35	16.5
	T2	7.5	12.5	10.5	12.5	11	10.5	9.5	7.5
	T3	2	8	10.5	5	6.5	8	16	13.5
	T4	6.5	9	8.5	11	12	9.5	14.5	10
