# Supplementary material for: Prefrontal coding of learned and inferred knowledge during REM and NREM sleep
Source: Nat Commun. 2024 Jun 24;15:4566. doi: 10.1038/s41467-024-48816-x (PMC11196720; doi:10.1038/s41467-024-48816-x)
Supplement: Supplementary file 8 — Source Data [file 41467_2024_48816_MOESM8_ESM.zip › Source Data File/Supplementary Figure 1.xlsx]

## Sheet: Sup. Fig. 1a
					Time spent in sec
		Randomization gp
	A	209	199	199	197	233	210	216	205	204	221
	B	204	199	217	202	203	207	228	225	212	208
	C	217	213	208	219	214	221	232	208	229	217
	D	203	221	203	221	213	218	211	198	215	198
	E	221	221	221	221	205	211	218	220	202	214
		Reinforcement gp
	A	224	216	226	207	210	216	226	207	224	207
	B	215	208	205	207	215	208	205	207	215	207
	C	217	204	214	216	217	204	214	216	217	216
	D	203	221	213	218	203	221	213	218	203	218
	E	205	210	205	204	205	210	205	220	205	204

## Sheet: Sup. Fig. 1b
					Time spent in sec
		Inference gp
	A	209	199	233	210	216	205	204	229	219	199
	B	204	199	203	197	228	219	212	204	210	216
	C	217	213	214	221	214	208	229	214	213	207
	D	203	221	213	218	207	198	215	210	207	209
	E	221	221	205	211	217	220	202	212	217	212
		SD gp
	A	216	210	216	211	199	200	221	207
	B	223	198	228	219	213	219	200	196
	C	214	221	214	213	195	202	232	218
	D	213	228	227	208	216	230	204	220
	E	205	211	217	226	208	231	224	202

## Sheet: Sup. Fig. 1c
					Time spent in sec
		Awake
	A	224	216	226	207	224	216	214	207	224
	B	215	208	205	207	215	208	219	207	215
	C	217	204	214	216	217	204	214	216	217
	D	203	221	213	218	203	221	213	218	203
	E	211	210	221	204	205	210	205	213	205
		NREM
	A	214	201	214	214	201	214	217	203
	B	215	208	207	215	208	207	220	211
	C	214	209	201	214	209	201	220	207
	D	213	211	217	213	211	217	204	224
	E	203	211	214	203	211	214	209	199
		REM
	A	222	204	216	214	201	226	198
	B	212	222	222	215	208	200	226
	C	205	195	207	225	209	203	200
	D	212	211	198	213	211	226	206
	E	221	218	207	203	211	230	220

## Sheet: Sup. Fig. 1d
					Time spent in sec
		OFF
	A	205	222	210	198	226	219	219	216	224	201
	B	215	200	205	207	215	208	205	207	215	207
	C	217	204	214	223	217	204	214	216	217	216
	D	203	221	213	211	203	221	213	218	203	206
	E	216	220	205	204	229	210	205	204	205	207
		ON/NREM
	A	216	210	216	211	207	200	204	209
	B	203	197	215	196	206	197	192	224
	C	214	221	224	213	218	202	200	210
	D	206	201	216	208	213	217	207	222
	E	208	211	217	226	214	231	219	214
		ON/REM
	A	209	194	195	210	216	194	221	204
	B	204	199	203	197	239	219	217	192
	C	217	213	204	213	214	206	233	208
	D	202	221	204	207	216	190	204	201
	E	226	221	189	211	217	220	214	219
