# Supplementary material for: Prefrontal coding of learned and inferred knowledge during REM and NREM sleep
Source: Nat Commun. 2024 Jun 24;15:4566. doi: 10.1038/s41467-024-48816-x (PMC11196720; doi:10.1038/s41467-024-48816-x)
Supplement: Supplementary file 8 — Source Data [file 41467_2024_48816_MOESM8_ESM.zip › Source Data File/Supplementary Figure 2.xlsx]

## Sheet: Sup. Fig. 2a
						Left
		Randomization gp
	A > B	80	80	100	80	100	100	100	80	100	80
	B > C	80	100	80	100	100	80	80	100	80	100
	C > D	80	80	80	80	100	100	80	80	100	80
	D > E	100	100	100	100	80	100	100	100	100	80
		Reinforcement gp
	A > B	100	80	100	80	100	80	100	80	100	100
	B > C	80	100	80	60	80	100	80	80	100	100
	C > D	100	80	80	80	100	80	80	80	80	80
	D > E	100	80	100	80	100	80	100	80	100	100
						Right
		Randomization gp
	T1	100	50	100	50	100	100	100	100	50	100
	T2	100	100	100	100	100	100	100	100	100	100
	T3	100	100	100	100	100	100	100	100	100	100
	T4	100	100	100	100	100	100	100	100	100	100
		Reinforcement gp
	T1	100	100	100	100	100	100	100	100	100	50
	T2	100	50	100	100	50	100	100	100	100	50
	T3	100	100	100	100	100	100	100	100	100	50
	T4	100	100	100	100	100	100	100	100	100	50

## Sheet: Sup. Fig. 2b
						Left
		Inference gp
	A > B	80	80	100	80	100	100	100	80	100	80
	B > C	80	100	80	60	100	80	80	100	80	60
	C > D	60	80	80	80	100	80	80	80	80	80
	D > E	100	80	100	80	80	100	100	80	100	80
		SD gp
	A > B	100	100	100	80	80	100	80	80
	B > C	100	80	80	60	100	80	100	80
	C > D	80	80	60	100	100	80	100	80
	D > E	80	80	100	100	80	100	80	80
						Right
		Inference gp
	T1	100	50	100	100	100	100	50	100	50	100
	T2	100	100	100	100	100	100	100	100	50	100
	T3	100	100	100	100	50	100	100	100	50	100
	T4	100	100	100	100	100	100	100	100	100	100
		SD gp
	T1	100	50	100	100	50	100	100	50
	T2	100	50	100	100	100	100	50	100
	T3	100	100	100	50	100	100	100	100
	T4	100	100	100	100	100	100	100	100

## Sheet: Sup. Fig. 2c
						Left
		Awake
	A > B	100	80	100	80	100	80	100	80	100
	B > C	80	100	80	60	80	100	80	80	80
	C > D	100	80	80	80	100	80	80	80	80
	D > E	100	80	100	80	100	80	100	80	100
		NREM
	A > B	100	80	80	100	80	80	100	80
	B > C	100	80	100	100	80	60	100	80
	C > D	100	80	60	100	80	80	100	80
	D > E	100	80	100	100	80	100	100	80
		REM
	A > B	100	100	80	80	100	80	80
	B > C	80	100	80	100	80	100	80
	C > D	100	60	80	80	100	80	80
	D > E	100	100	80	100	80	100	100
						Right
		Awake
	T1	100	100	100	100	100	100	100	100	100
	T2	100	50	100	100	50	100	100	100	100
	T3	100	100	100	100	100	100	100	100	100
	T4	100	100	100	100	100	100	100	100	100
		NREM
	T1	100	50	100	100	50	100	50	100
	T2	100	100	100	100	100	100	50	100
	T3	100	100	100	100	50	100	50	100
	T4	100	100	100	100	100	100	50	100
		REM
	T1	100	100	100	50	100	100	100
	T2	100	100	100	50	100	100	100
	T3	100	50	100	100	100	100	50
	T4	100	100	100	100	100	100	50

## Sheet: Sup. Fig. 2d
						Left
		OFF
	A > B	100	80	100	80	100	80	80	80	100	100
	B > C	100	100	100	60	80	100	80	80	100	100
	C > D	100	80	80	80	100	80	80	80	80	80
	D > E	100	80	100	80	100	80	100	80	100	100
		ON/NREM
	A > B	100	80	80	80	80	100	80	100
	B > C	80	80	80	100	100	80	100	80
	C > D	80	80	60	100	80	80	80	100
	D > E	80	80	100	100	80	100	80	100
		ON/REM
	A > B	100	80	100	80	100	100	100	100
	B > C	80	80	80	60	100	80	100	80
	C > D	60	80	80	80	100	80	100	80
	D > E	100	80	100	80	80	100	80	100
						Right
		OFF
	T1	100	100	100	100	100	100	100	100	100	50
	T2	100	50	100	100	50	100	100	100	100	50
	T3	100	100	100	100	100	100	100	100	100	50
	T4	100	100	100	100	100	100	100	100	100	50
		ON/NREM
	T1	100	50	100	100	50	100	50	100
	T2	100	50	100	100	50	100	100	100
	T3	50	100	100	50	100	100	100	100
	T4	100	100	100	100	100	50	100	100
		ON/REM
	T1	50	100	100	50	100	100	100	100
	T2	100	100	100	100	100	50	100	50
	T3	100	100	100	100	100	100	100	50
	T4	100	100	100	100	100	100	100	100
