# Supplementary material for: Prefrontal coding of learned and inferred knowledge during REM and NREM sleep
Source: Nat Commun. 2024 Jun 24;15:4566. doi: 10.1038/s41467-024-48816-x (PMC11196720; doi:10.1038/s41467-024-48816-x)
Supplement: Supplementary file 8 — Source Data [file 41467_2024_48816_MOESM8_ESM.zip › Source Data File/Supplementary Figure 3.xlsx]

## Sheet: Sup. Fig. 3b
	A > B	80	80	100	100
	B > C	80	80	80	100
	C > D	80	80	100	80
	D > E	80	100	80	100

## Sheet: Sup. Fig. 3c
	T1	50	50	50	50
	T2	50	50	50	100
	T3	50	100	50	100
	T4	50	100	50	100
