# Supplementary material for: Prefrontal coding of learned and inferred knowledge during REM and NREM sleep
Source: Nat Commun. 2024 Jun 24;15:4566. doi: 10.1038/s41467-024-48816-x (PMC11196720; doi:10.1038/s41467-024-48816-x)
Supplement: Supplementary file 8 — Source Data [file 41467_2024_48816_MOESM8_ESM.zip › Source Data File/Supplementary Figure 4.xlsx]

## Sheet: Sup. Fig. 4b
	A > B	100	100	100	100	100	100	100	100
	B > C	60	100	100	100	100	100	60	100
	C > D	100	100	60	60	100	100	100	100
	D > E	100	100	100	100	100	100	100	100

## Sheet: Sup. Fig. 4c
	T1	50	100	100	100	100	100	100	50
	T2	50	100	100	0	100	100	100	100
	T3	100	100	100	100	100	100	100	100

## Sheet: Sup. Fig. 4d
	T1	100	100	100	100	100	100	100	100
	T2	100	100	100	100	100	100	100	100
	T3	100	100	100	100	100	100	100	100
