# Supplementary material for: Prefrontal coding of learned and inferred knowledge during REM and NREM sleep
Source: Nat Commun. 2024 Jun 24;15:4566. doi: 10.1038/s41467-024-48816-x (PMC11196720; doi:10.1038/s41467-024-48816-x)
Supplement: Supplementary file 8 — Source Data [file 41467_2024_48816_MOESM8_ESM.zip › Source Data File/Supplementary Figure 5.xlsx]

## Sheet: Sup. Fig. 5b
	A	222	210	216	205	199	205	216	209
	B	212	217	228	202	201	202	217	228
	C	205	221	214	216	218	219	221	214
	D	221	218	207	219	200	218	218	207
	E	232	211	230	220	221	224	203	221

## Sheet: Sup. Fig. 5c
	A > B	80	80	100	100	80	100	100	100
	B > C	80	80	80	100	80	80	80	100
	E > D	60	80	100	80	100	100	100	80
	D > C	80	100	80	100	100	80	80	100

## Sheet: Sup. Fig. 5d
	T1	0	50	100	50	0	50	0	100
	T2	50	50	50	50	100	50	50	0
	T3	50	50	100	50	50	0	100	50
	T4	50	50	50	0	50	50	100	50

## Sheet: Sup. Fig. 5e
	T1	16	18.5	23	15.5	12	22.5	17	17
	T2	22.5	18.5	13	13	11.5	15.5	17	21.5
	T3	14.5	11.5	17	15.5	16.5	11	16	9.5
	T4	21	13.5	17	17	12	22	14	11.5

## Sheet: Sup. Fig. 5f
	T1	50	100	50	50	50	50	50	50
	T2	50	100	50	0	0	50	100	50
	T3	0	50	50	50	100	50	50	100
	T4	50	50	50	100	100	50	50	50

## Sheet: Sup. Fig. 5g
	A > B	100	100	80	100	100	80	80	100
	B > C	80	80	80	100	80	80	80	80
	E > D	100	80	80	60	80	80	100	100
	D > C	100	100	80	80	100	80	100	80
