# Supplementary material for: Prefrontal coding of learned and inferred knowledge during REM and NREM sleep
Source: Nat Commun. 2024 Jun 24;15:4566. doi: 10.1038/s41467-024-48816-x (PMC11196720; doi:10.1038/s41467-024-48816-x)
Supplement: Supplementary file 8 — Source Data [file 41467_2024_48816_MOESM8_ESM.zip › Source Data File/Supplementary Figure 6.xlsx]

## Sheet: Sup. Fig. 6c
		Awake							Sleep
	A	230	203	226	207	224		A	225	201	214	219	217	214
	B	222	211	205	207	215		B	224	208	207	215	212	203
	C	217	207	214	216	217		C	214	209	201	214	209	207
	D	203	221	213	218	203		D	226	211	217	213	211	217
	E	225	210	205	204	205		E	210	228	214	223	229	214

## Sheet: Sup. Fig. 6d
		Awake							Sleep
	A > B	100	100	100	100	80		A > B	80	80	80	100	80	100
	B > C	80	80	80	100	80		B > C	100	100	60	80	80	80
	C > D	100	80	100	80	100		C > D	100	80	80	100	80	80
	D > E	80	100	80	100	100		D > E	80	100	100	80	100	100

## Sheet: Sup. Fig. 6e
		Awake							Sleep
	T1	50	50	50	50	100		T1	50	50	50	100	0	50
	T2	50	100	100	100	100		T2	100	50	100	100	100	100
	T3	100	100	50	100	100		T3	100	100	50	100	100	100
	T4	100	100	100	100	100		T4	50	100	100	100	100	100

## Sheet: Sup. Fig. 6f
		Awake							Sleep
	T1	24.5	17.5	16	18.5	16		T1	19	23.5	14.5	20.5	17	14.5
	T2	10	6.5	13	10.5	10		T2	11.5	12	13	12.5	11	5.5
	T3	10.5	16	9	6.5	6.5		T3	12	15.5	7	7	8.5	5
	T4	12	7	10	5	8		T4	12.5	10.5	12.5	8.5	5.5	10.5

## Sheet: Sup. Fig. 6g
		Awake							Sleep
	T1	100	100	100	100	100		T1	100	50	100	100	50	100
	T2	100	50	100	100	50		T2	100	100	100	100	100	100
	T3	100	100	100	100	100		T3	100	100	100	100	50	100
	T4	100	100	100	100	100		T4	100	100	100	100	100	100

## Sheet: Sup. Fig. 6h
		Awake							Sleep
	A > B	100	80	100	80	100		A > B	80	100	80	100	80	80
	B > C	80	100	80	100	80		B > C	100	80	100	100	80	60
	C > D	100	80	80	80	100		C > D	100	80	60	100	80	80
	D > E	100	80	100	80	80		D > E	100	100	80	80	80	100
