# Supplementary material for: Prefrontal coding of learned and inferred knowledge during REM and NREM sleep
Source: Nat Commun. 2024 Jun 24;15:4566. doi: 10.1038/s41467-024-48816-x (PMC11196720; doi:10.1038/s41467-024-48816-x)
Supplement: Supplementary file 8 — Source Data [file 41467_2024_48816_MOESM8_ESM.zip › Source Data File/Supplementary Figure 8.xlsx]

## Sheet: Sup. Fig. 8a
	Hab	NREM 1	REM 1	Training	Randomization	Test 1	Awake	NREM 2	REM 2	Test 2	Test 3
	0.183571	0.00129875	0.270992	0.383875	0.15633	0.208782	0.153684	0.131536	0.367311	0.00315359	0.0012547
	0.00500852	0.157564	0.225077	0.523373	0.133894	0.316298	0.0488147	0.116935	0.143855	0.116935	0.061429
	0.257589	0.0436542	0.265064	0.390308	0.161909	0.249329	0.138115	0.168465	0.267081	0.168465	0.0478954
	0.205987	0.478056	0.246076	0.986816	0.561401	0.267553	0.271972	0.737714	0.395632	0.0813776	0.0531998
	0.0221194	0.36191	0.197956	0.394047	0.188106	0.112963	0.245825	0.11648	0.0707341	0.046452	0.103965
	0.151265	0.116298	0.181212	0.166089	0.135949	0.230846	0.152022	0.197537	0.166089	0.019875	0.0214263
	0.236707	0.201657	0.126988	0.679263	0.203545	0.185899	0.105796	0.445197	0.16985	0.223245	0.111232
	0.0310593	0.0217401	0.00532753	0.550413	0.263746	0.15503	0.128276	0.0373047	0.0345107	0.0874593	0.154784
	0.00298769	0.0550413	0.208803	0.135467	0.0269178	0.177589	0.173495	0.0157493	0.135467	0.199876	0.0052396

## Sheet: Sup. Fig. 8b
	Hab	NREM 1	REM 1	Training	Randomization	Test 1	Awake	NREM 2	REM 2	Test 2	Test 3
	0.0996867	0.15633	0.0553248	0.270992	0.679263	0.0994124	0.183571	0.367311	0.153684	0.131536	0.0012547
	0.16672	0.133894	0.202371	0.046879	0.335756	0.394785	0.26005	0.143855	0.0488147	0.116935	0.061429
	0.103764	0.161909	0.111337	0.265064	0.313654	0.112797	0.257589	0.267081	0.138115	0.168465	0.0478954
	0.172945	0.15614	0.067912	0.178921	0.478056	0.149931	0.205987	0.395632	0.271972	0.0813776	0.0531998
	0.0214563	0.0342158	0.0446647	0.201354	0.298741	0.0513102	0.014598	0.331489	0.212456	0.046452	0.103965
	0.051987	0.0129749	0.011235	0.0224145	0.146529	0.013546	0.078921	0.184291	0.114896	0.019875	0.0214263

## Sheet: Sup. Fig. 8c
					Randomized training
	Hab	NREM 1	REM 1	Training	Randomization	Test 1	Awake	NREM 2	REM 2	Test 2	Test 3
	0.0996867	0.15633	0.0553248	0.270992	0.679263	0.0994124	0.183571	0.367311	0.153684	0.131536	0.0012547
	0.16672	0.133894	0.202371	0.046879	0.335756	0.394785	0.26005	0.143855	0.0488147	0.116935	0.061429
	0.103764	0.161909	0.111337	0.265064	0.313654	0.112797	0.257589	0.267081	0.138115	0.168465	0.0478954
	0.172945	0.15614	0.067912	0.178921	0.478056	0.149931	0.205987	0.395632	0.271972	0.0813776	0.0531998
	0.0214563	0.0342158	0.0446647	0.201354	0.298741	0.0513102	0.014598	0.331489	0.212456	0.046452	0.103965
	0.051987	0.0129749	0.011235	0.0224145	0.146529	0.013546	0.078921	0.184291	0.114896	0.019875	0.0214263
					Initial Training
	Hab	NREM 1	REM 1	Training	Randomization	Test 1	Awake	NREM 2	REM 2	Test 2	Test 3
	0.183571	0.00129875	0.270992	0.383875	0.15633	0.208782	0.153684	0.131536	0.367311	0.00315359	0.0012547
	0.00500852	0.157564	0.225077	0.523373	0.133894	0.316298	0.0488147	0.116935	0.143855	0.116935	0.061429
	0.257589	0.0436542	0.265064	0.390308	0.161909	0.249329	0.138115	0.168465	0.267081	0.168465	0.0478954
	0.205987	0.478056	0.246076	0.986816	0.561401	0.267553	0.271972	0.737714	0.395632	0.0813776	0.0531998
	0.0221194	0.36191	0.197956	0.394047	0.188106	0.112963	0.245825	0.11648	0.0707341	0.046452	0.103965
	0.151265	0.116298	0.181212	0.166089	0.135949	0.230846	0.152022	0.197537	0.166089	0.019875	0.0214263
	0.236707	0.201657	0.126988	0.679263	0.203545	0.185899	0.105796	0.445197	0.16985	0.223245	0.111232
	0.0310593	0.0217401	0.00532753	0.550413	0.263746	0.15503	0.128276	0.0373047	0.0345107	0.0874593	0.154784
	0.00298769	0.0550413	0.208803	0.135467	0.0269178	0.177589	0.173495	0.0157493	0.135467	0.199876	0.0052396
					Stable "Tr & Rand"
	Hab	NREM 1	REM 1	Training	Randomization	Test 1	Awake	NREM 2	REM 2	Test 2	Test 3
	0.0665423	0.102156	0.0553248	0.27469	0.445239	0.0994124	0.233145	0.183571	0.355963	0.0234459	0.0012547
	0.245193	0.0341256	0.202371	0.20949	0.621215	0.394785	0.423156	0.534983	0.571423	0.114999	0.061429
	0.0714562	0.0657148	0.111337	0.163369	0.345624	0.112797	0.119614	0.257589	0.401259	0.0525214	0.0478954
	0.0310593	0.0221715	0.067912	0.263746	0.40503	0.149931	0.0773322	0.205987	0.47145	0.0396546	0.0531998
	0.0308455	0.00963369	0.135467	0.13354	0.177589	0.0467814	0.141546	0.208782	0.20189	0.0664788	0.121497
	0.01012	0.11123	0.014523	0.541745	0.665846	0.178789	0.153684	0.316298	0.524197	0.00524525	0.0998712
	0.09548	0.0004529	0.198744	0.487896	0.417537	0.24679	0.0488147	0.249329	0.198723	0.0043443	0.00473
	0.011123	0.154235	0.215479	0.774593	0.545012	0.0657148	0.138115	0.267553	0.0878961	0.189875	0.234921
	0.065421	0.0139775	0.0765472	0.687992	0.694123	0.0217401	0.271972	0.0996867	0.0444656	0.041241	0.0378779
	0.0478931	0.0176542	0.0333365	0.274963	0.345157	0.112963	0.0656544	0.46672	0.335488	0.101223	0.0112396

## Sheet: Sup. Fig. 8d
	Awake	NREM	REM
	57	40	3
	52	47	1
	47	51	2
	42	53	5
	49	48	3
