# Supplementary material for: Prefrontal coding of learned and inferred knowledge during REM and NREM sleep
Source: Nat Commun. 2024 Jun 24;15:4566. doi: 10.1038/s41467-024-48816-x (PMC11196720; doi:10.1038/s41467-024-48816-x)
Supplement: Supplementary file 8 — Source Data [file 41467_2024_48816_MOESM8_ESM.zip › Source Data File/Supplementary Figure 9.xlsx]

## Sheet: Sup. Fig. 9c
	A	210	221	208	198
	B	203	198	210	207
	C	206	205	211	223
	D	218	213	201	211
	E	216	203	214	204

## Sheet: Sup. Fig. 9d
	A > B	100	80	100	100
	B > C	80	100	80	100
	C > D	100	80	100	80
	D > E	100	100	80	100

## Sheet: Sup. Fig. 9e
	T1	50	50	50	100
	T2	100	50	50	50
	T3	100	50	50	100
	T4	50	100	100	50

## Sheet: Sup. Fig. 9f
	T1	18	14	26	18.5
	T2	20	15.5	19	17
	T3	16.5	18	19	13.5
	T4	13	16	18	18.5

## Sheet: Sup. Fig. 9g
	T1	100	100	100	100
	T2	50	100	100	100
	T3	100	100	100	100
	T4	100	100	100	100

## Sheet: Sup. Fig. 9h
	A > B	100	80	100	100
	B > C	100	100	80	100
	C > D	100	100	80	80
	D > E	100	100	100	80
